# Supplementary material for: Zinc-Doped Calcium Phosphate Nanoagonists Amplifies cGAS-STING Signaling for Boosting Pyroptosis-Induced Cancer Immunotherapy
Source: J Funct Biomater. 2026 Jun 22;17(6):308. doi: 10.3390/jfb17060308 (PMC13301173; doi:10.3390/jfb17060308)
Supplement: Supplementary file 1 [file jfb-17-00308-s001.zip]

Archive with 1 entries (1 files):
- jfb-4277668-supplementary.pdf
